# Supplementary material for: Damage evaluation and precursor of sandstone under the uniaxial compression: Insights from the strain-field heterogeneity
Source: PLoS One. 2021 Dec 29;16(12):e0262054. doi: 10.1371/journal.pone.0262054 (PMC8716049; doi:10.1371/journal.pone.0262054)
Supplement: S1 Data — (ZIP) [file pone.0262054.s001.zip]

Archive with 3 entries (3 files):
- Specimen NO.2.opju
- Specimen NO.3.opju
- Specimen NO.1.opju
